# Supplementary material for: From Solid Dispersions to Enzyme-Responsive Nanocarriers: Whey Protein Isolate Nanoparticles for Enhanced Curcumin Encapsulation and Targeted Delivery
Source: Pharmaceutics. 2026 Apr 30;18(5):556. doi: 10.3390/pharmaceutics18050556 (PMC13210158; doi:10.3390/pharmaceutics18050556)
Supplement: Supplementary file 1 [file pharmaceutics-18-00556-s001.zip]

Archive with 1 entries (1 files):
- pharmaceutics-4199644-supplementary.pdf
